# Supplementary material for: Serious Underlying Medical Conditions and COVID-19 Vaccine Hesitancy: A Large Cross-Sectional Analysis from Australia
Source: Vaccines (Basel). 2022 May 26;10(6):851. doi: 10.3390/vaccines10060851 (PMC9230066; doi:10.3390/vaccines10060851)
Supplement: Supplementary file 1 [file vaccines-10-00851-s001.zip]

Archive with 1 entries (1 files):
- vaccines-1741637-supplementaryV2.pdf
